# Supplementary material for: Bariatric Surgery Reverses ORG and Exhibits a Distinct Transcriptomic Profile Compared to Weight Loss Through a Low-Fat Diet
Source: Int J Mol Sci. 2026 Jan 14;27(2):839. doi: 10.3390/ijms27020839 (PMC12841304; doi:10.3390/ijms27020839)
Supplement: Supplementary file 1 [file ijms-27-00839-s001.zip]

Archive with 5 entries (5 files):
- Suppl 1.pdf
- Suppl 2.pdf
- Suppl 3.pdf
- Suppl 4.pdf
- Supplementary Table1.pdf
